# Supplementary material for: Focal lamina cribrosa defects are not associated with steep lamina cribrosa curvature but with choroidal microvascular dropout
Source: Sci Rep. 2020 Apr 21;10:6761. doi: 10.1038/s41598-020-63681-6 (PMC7174329; doi:10.1038/s41598-020-63681-6)
Supplement: Supplementary file 1 — Dataset 1. [file 41598_2020_63681_MOESM1_ESM.xlsx]

## Sheet: Data
Group	#	age	gender	DM	HT	SBP	DBP	MAP(Mean arterial pressusre)=DBP+1/3(SBP-DBP)	MPP(Ocular mean perfusion pressure)	SE	AXL	CCT	baseilne IOP	scanIOP	RNFLT	MD	PSD	1_LCCI	2_LCCI	3_LCCI	4_LCCI	5_LCCI	6_LCCI	7_LCCI	ave_LCCI	LC defect location	MvD	MvD location	MvD area (mm2)
0	1	36	0	0	0	126	69	88	39.6667	-2.875	25.31	641	22	19	85	-1.94	3.62	10.226	12.3254	14.6323	12.4553	12.5371	12.32	11.9028	12.3427		1		0.14
0	2	42	0	0	0	111	72	85	44.6667	-1.125	22.98	583	15	12	60	-3.8	4.47	11.1957	8.55856	11.3997	11.4187	14.0449	11.5559	10.2804	11.2077		1		0.02
0	3	48	1	0	0	116	67	83.3333	40.5556	-0.25	24.05	539	18	15	62	-4.14	7.61	10.7561	10.5217	10.9091	10.2155	12.5	11.647	13.9983	11.5068		0		0
0	4	48	1	0	0	126	74	91.3333	49.8889	-2.5	23.9	487	12	11	87	-8.44	10.07	14.9639	13.7184	14.403	10.9493	11.2824	15.3374	14.7059	13.6229		0		0
0	5	49	0	1	1	127	73	91	47.6667	-1.5	24.12	556	16	13	68	-13.39	15.13	8.53859	6.41711	10.2548	8.98942	7.31283	7.3959	10.8793	8.54114		1		0.12
0	6	43	0	0	0	129	88	101.667	50.7778	-8.875	27.15	561	20	17	74	-1.33	1.23	15.4962	11.1564	8.35322	9.22852	9.61538	11.3999	10.3667	10.8023		0		0
0	7	43	0	0	0	136	93	107.333	56.5556	-2.5	25.41	526	17	15	59	-4.12	3.32	12.8253	11.0638	11.3772	12.163	12.6744	12.9805	11.3851	12.067		0		0
0	8	50	1	0	0	116	64	81.3333	42.2222	-0.875	24.26	548	15	12	85	-7.23	6.97	10.5174	10.219	10.3785	10.9636	10.4867	13.3464	11.3469	11.0369		0		0
0	9	44	0	0	0	130	78	95.3333	51.5556	-2.875	24.1	662	23	12	79	-1.82	2.26	12.4398	8.95722	9.94012	10.9338	13.9847	11.1501	11.1301	11.2194		0		0
0	10	52	1	0	0	103	63	76.3333	35.8889	-4.75	23.11	602	21	15	71	-10.23	10.34	15.0104	14.1947	13.1868	11.3715	11.4812	11.8097	11.9361	12.7129		1		0.08
0	11	51	1	0	0	104	71	82	39.6667	0	24.1	568	19	15	94	0.55	1.64	12.2917	10.4369	11.1821	11.4035	14.7147	12.8492	13.4126	12.3272		0		0
0	12	43	0	0	0	149	88	108.333	60.2222	-10.25	23.86	560	16	12	64	-9.26	13.73	10.9857	9.6393	8.95971	8.83041	8.33823	10.3792	9.35252	9.49787		1		0.26
0	13	44	0	0	0	110	70	83.3333	37.5556	-0.875	23.83	537	21	18	90	0.39	2.65	10.1112	9.70329	9.77714	10.5521	12.6694	10.9711	9.82987	10.5163		1		0.11
0	14	49	0	0	1	135	87	103	55.6667	-2	24.8	604	23	13	85	-1.44	1.93	12.5105	12.6119	11.3666	11.4693	14.194	11.0299	11.7787	12.1373		0		0
0	15	49	0	0	1	131	89	103	55.6667	-2.125	25	585	16	13	82	-2.91	2.76	12.4199	16.7873	15.6076	11.0836	13.6848	12.2543	10.6162	13.2077		0		0
0	16	54	0	0	0	120	72	88	47.6667	1.625	23.77	597	18	11	86	-3.09	8.52	9.02312	10.4592	10.7533	8.57304	8.31461	7.92142	8.81913	9.1234		0		0
0	17	54	0	0	1	117	73	87.6667	45.4444	1	24.19	569	17	13	82	-8.93	13.77	12.9707	17.9815	13.6054	14.1791	13.6337	14.8837	15.2756	14.6471		1		0.05
0	18	56	0	1	0	142	79	100	53.6667	1	23.65	572	16	13	97	-0.73	1.79	10.1351	10.062	11.4008	11.3253	10.3774	8.93855	10.4996	10.3913		0		0
0	19	64	0	0	0	119	67	84.3333	40.2222	2	23.15	536	18	16	88	0.26	1.73	13.2112	13.033	10.4375	11.8619	11.2018	11.191	12.9126	11.9784		0		0
0	20	56	1	0	0	103	59	73.6667	35.1111	-1.125	23.74	582	17	14	84	-5.13	7.74	12.8055	11.1607	11.7117	13.7627	11.6874	14.2041	12.3277	12.5228		1		0.09
0	21	57	0	0	1	126	70	88.6667	45.1111	-1.75	25.48	568	19	14	79	0.39	1.39	8.80881	9.35252	12.282	10.1003	9.75089	10.4708	11.4995	10.3235		0		0
0	22	56	1	0	0	104	61	75.3333	38.2222	-0.88	22.73	504	14	12	110	-1.3	2.07	8.59813	8.62454	12.7297	9.32811	12.897	11.4208	10.4305	10.5755		1		0.07
0	23	58	1	0	0	128	70	89.3333	44.5556	1.375	22.93	566	18	15	85	-5.7	7.37	12.987	12.6154	11.5942	12.2721	13.8351	16.2328	13.1407	13.2396		0		0
0	24	58	0	0	0	120	84	96	50	-1.375	23.09	584	18	14	83	-3.75	3.23	10.6637	10.454	9.98811	10.559	11.1302	9.33333	10.7081	10.4052		1		0.1
0	25	62	0	1	1	160	115	130	75.6667	1.375	24.5	557	14	11	60	-5.65	4.29	10.4564	13.1064	14.2951	10.0804	11.0972	12.4663	12.9599	12.066		0		0
0	26	64	1	0	0	128	78	94.6667	47.1111	0.75	24.33	590	19	16	89	-4.83	5.89	11.2252	10.1329	8.82947	9.10973	11.3407	12.64	10.8651	10.5919		1		0.74
0	27	58	0	0	0	125	82	96.3333	46.2222	0.25	23.74	561	22	18	62	-1.56	5.93	12.5109	11.119	13.1704	10.2317	11.6511	12.1443	13.8486	12.0966		0		0
0	28	61	1	0	0	132	88	102.667	53.4444	0.375	23.87	562	18	15	80	-8.47	9.4	13.8423	13.7609	12.7273	8.05369	9.96564	12.8936	11.0139	11.751		1		0.19
0	29	63	1	0	1	145	71	95.6667	51.7778	-0.625	23.93	512	15	12	74	-3.02	2.39	10.1254	9.51294	9.03733	8.21343	12.0352	9.30398	9.09935	9.61822		1		0.22
0	30	65	1	0	0	155	75	101.667	52.7778	1.25	22.38	527	18	15	65	-14.7	12.37	11.0119	9.77502	9.60729	9.35154	9.67742	10.6475	10.3568	10.0611		1		0.4
0	31	67	1	0	1	145	82	103	56.6667	1.375	23.08	513	14	12	91	-4.01	2.14	9.10596	9.23185	8.53977	9.46527	10.418	11.7091	12.0033	10.0676		0		0
0	32	72	1	0	0	118	67	84	45	1	22.29	570	15	11	55	-23.95	9.7	12.2936	7.47082	7.86119	8.17568	9.13598	11.9729	11.054	9.70916		1		0.15
0	33	68	0	0	1	134	80	98	51.3333	-0.25	23.34	525	17	14	80	-13.55	14.28	11.3288	15.2174	13.8318	16.2954	14.2012	12.4188	11.178	13.4959		1		0.22
0	34	72	1	0	1	134	74	94	49.6667	1.375	23.5	519	15	13	55	-19.23	12.16	13.2983	11.5992	10.0592	10.2417	7.20839	8.53081	9.02379	9.99448		1		0.84
0	35	72	1	0	1	134	74	94	51.6667	1.625	23.55	510	12	11	60	-13.75	11.26	14.6919	11.2777	10.0612	10.2295	9.74359	11.3103	11.2261	11.22		0		0
0	36	76	0	0	1	135	64	87.6667	46.4444	2	23.1	584	15	12	79	-4.3	5.08	11.9189	13.0723	9.89336	8.56322	9.35673	7.01754	8.01925	9.69161		0		0
0	37	76	0	0	1	135	64	87.6667	42.4444	1.375	23.13	560	18	16	76	-0.6	3.5	9.79478	10.0072	10.3604	10.0063	11.4774	9.43894	10.0671	10.1646		0		0
0	38	80	1	0	1	173	72	105.667	52.4444	2	23.1	550	21	18	50	-3.8	4.39	12.7726	11.4622	9.86633	9.55741	10.2828	11.0497	11.138	10.8756		0		0
0	39	76	1	1	1	129	85	99.6667	51.4444	-1.75	23.95	594	21	15	67	-5.81	4.28	10.6906	10.8926	10.3974	10.3938	12.159	11.6124	10.7054	10.9787		0		0
0	40	57	1	0	0	110	71	84	43	0.875	21.84	596	17	13	66	-13.13	12.56	10.0582	9.42373	8.79121	10.6755	8.80542	9.87325	8.83306	9.49434		1		0.08
0	41	52	1	0	0	119	67	84.3333	45.2222	-2	25.49	531	14	11	78	-0.78	1.95	11.9508	11.0213	10.7467	9.9162	10.5634	10.3767	12.2598	10.9764		1		0.43
0	42	58	0	0	0	116	85	95.3333	51.5556	-1.75	23.03	575	16	12	87	-7.14	9.84	9.18596	8.67692	8.75995	6.48253	7.1725	9.08492	9.99181	8.47923		1		0.08
0	43	62	0	1	1	137	79	98.3333	54.5556	1.25	23.07	565	13	11	57	-11.68	9.68	13.4051	12.4066	10.411	10.0569	12.1588	12.938	13.4196	12.1137		0		0
0	44	58	1	0	0	107	68	81	39	1.75	23.12	559	19	15	88	-5.77	8.38	15.0179	13.6568	12.0189	10.6461	11.0876	16.0893	14.8534	13.3386		1		0.29
0	45	72	0	0	1	131	88	102.333	55.2222	0.625	24.99	516	15	13	65	-7.25	5.06	10.9986	11.1979	11.0517	9.43497	12.4067	13.2459	15.5051	11.9773		0		0
0	46	63	1	0	0	117	79	91.6667	46.1111	2.125	23.38	528	17	15	72	-2.8	7.03	10.7861	11.8911	12.9183	12.2818	11.958	12.7809	11.7647	12.0544		1		0.22
0	47	69	1	0	1	138	88	104.667	58.7778	1.125	23.61	509	12	11	82	-2.81	2.24	14.2745	11.399	13.1157	10.7143	12.4654	11.0577	16.4736	12.7857		0		0
0	48	70	0	0	0	109	75	86.3333	45.5556	0.625	24	508	14	12	69	-3.37	2.73	7.36842	7.76161	9.59658	9.67933	8.94644	9.56399	10.5012	9.05965		1		0.44
0	49	53	0	0	0	110	78	88.6667	47.1111	-4.625	23.41	503	13	12	65	-17.08	13.38	12.4304	13.1107	14.515	11.0948	13.0406	13.7097	13.933	13.1192		0		0
0	50	57	1	0	0	113	81	91.6667	48.1111	0	21.14	550	16	13	84	-4.09	2.26	9.72831	9.82659	9.71467	8.28912	10.9489	10.1742	11.2817	9.99478		0		0
0	51	45	0	0	0	117	79	91.6667	41.1111	-3.75	24.68	607	26	20	47	-22.22	14.66	12.7523	13.8607	14.7749	15.6045	11.0448	12.1007	10.6227	12.9658		1		0.19
0	52	59	0	0	1	137	88	104.333	57.5556	-3.75	25.23	537	15	12	63	-19.83	10.3	10.7264	14.1219	12.4611	12.0637	12.612	14.3815	12.5117	12.6969		1		0.09
0	53	59	0	0	1	145	87	106.333	54.8889	-3.375	24.96	547	19	16	70	-10.64	8.73	12.9358	12.8922	10.0319	10.6691	16.127	13.1831	10.2521	12.2987		1		0.19
0	54	57	1	0	0	109	76	87	42	1	21.8	607	19	16	70	-3.06	5.2	10.5684	10.0694	10.1611	11.1742	12.6458	12.0026	8.85874	10.7829		1		0.26
0	55	72	1	0	1	133	86	101.667	55.7778	-4.125	23.5	524	14	12	76	-8.71	6.13	11.1306	11.4742	11.1622	11.8567	9.09091	10.352	10.7143	10.8258		0		0
0	56	72	1	0	0	109	71	83.6667	38.7778	-0.5	23.96	580	23	17	44	-20.58	12.17	11.7647	8.08625	9.20952	9.41265	10.0521	9.97586	9.16179	9.66613		1		0.16
0	57	48	1	0	0	121	78	92.3333	45.5556	0.125	23.76	523	18	16	71	-3.16	6.28	12.6876	12.8099	11.1521	11.9134	11.4359	12.7042	10.6599	11.909		1		0.11
0	58	42	1	0	0	119	74	89	45.3333	-2.5	24.09	570	17	14	66	-6.07	7.43	9.17797	11.2787	11.5451	11.4145	10.3774	10.9498	11.7381	10.9259		1		0.28
0	59	43	0	0	0	120	69	86	42.3333	-6.375	28.44	586	20	15	73	-15.75	14.89	10.6093	10.1396	9.80392	9.68912	10.8333	10.0701	9.65058	10.1137		1		0.78
1	1	40	0	0	0	120	81	94	48.6667	-0.5	24.11	519	17	14	76	-1.84	1.91	9.27419	10	9.44935	10.0126	9.82818	11.251	10.4247	10.0343		0		0
1	2	42	1	0	1	136	82	100	55.6667	1.5	23.05	554	14	11	74	-1.22	1.59	12.8352	10.6557	9.6129	9.38086	10.8852	13.6882	11.7052	11.2519	-23.91	1	-44.52	0.23
1	3	42	0	0	0	120	77	91.3333	50.8889	-0.125	24.26	541	12	10	101	-2.78	2.17	8.56031	9.35484	8.26211	8.87616	7.33676	9.30233	9.97329	8.8094		0		0
1	4	43	1	0	0	111	67	81.6667	42.4444	-1.5	23.46	547	16	12	77	-7.96	10.2	6.42115	6.09177	6.50177	6.51131	5.09554	9.89011	9.73451	7.17802	-43.6	1	-52.92	0.48
1	5	44	1	0	0	109	71	83.6667	43.7778	0.75	23.27	552	15	12	91	-17.19	12.97	8.70425	11.3043	9.77492	8.20444	9.319	7.93304	10.1161	9.33658	-27.68	1	-10.2	1.05
1	6	44	0	0	0	115	75	88.3333	43.8889	-5.75	26.07	553	18	15	64	-2.51	3.19	7.09617	8.20124	7.99756	7.62959	9.97582	11.9152	10.0215	8.97672	-53.61	1	-65.84	0.04
1	7	45	1	0	0	112	65	80.6667	37.7778	-4.5	25.43	524	19	16	81	-2.78	2.96	8.5456	8.80282	8.83777	6.58049	9.79827	12.5	12.0152	9.58288	-17.4	1	-23.5	0.36
1	8	47	1	0	0	121	72	88.3333	42.8889	-1	24.09	507	18	16	61	-8.06	9.77	12.299	12.0139	10.5194	7.66308	10.0485	11.5591	10.2782	10.6259	-35.42	1	-51.46	0.1
1	9	48	0	1	1	139	95	109.667	57.1111	-2.125	24.08	555	21	16	91	-2.49	3.59	10.6822	11.6444	10.7725	9.35673	10.4909	11.065	11.9755	10.8553	26.2	1	37.38	0.09
1	10	48	0	0	0	119	77	91	48.6667	-1.875	22.9	569	15	12	69	-9.2	15.15	9.96016	9.91501	9.20354	8.53659	8.4824	10.0911	9.40439	9.37046	-79.71	1	-55.2	0.12
1	11	49	0	0	0	127	71	89.6667	46.7778	-0.5	24.7	580	19	13	83	0.41	1.81	10.6599	12.2047	11.1636	11.5318	12.9162	12.3692	11.0412	11.6981	-54.04	1	-54.39	0.13
1	12	49	1	0	0	121	79	93	48	-1	26.15	563	18	14	56	-6.61	6.09	8.74317	7.24891	6.38767	5.89908	7.52841	7.73313	8.84477	7.48359	-51.32	1	-45.08	0.16
1	13	50	1	0	1	111	70	83.6667	41.7778	-0.375	23.03	562	17	14	86	-0.36	5.33	9.46442	9.656	9.98884	9.09595	8.71022	8.14371	9.20114	9.18004	-78.52	1	-62.57	0.3
1	14	51	1	0	0	113	70	84.3333	46.2222	-0.125	24.26	541	13	10	101	1.41	1.54	11.203	8.00745	8.86905	4.88656	4.41347	6.60995	9.32504	7.61636	-24.26	1	-37.64	0.16
1	15	52	1	0	0	120	77	91.3333	47.8889	-4.75	25.53	555	17	13	92	-5.14	2.62	9.35919	10.779	8.76777	7.61566	10.6746	10.2564	10.0174	9.63857	-16.87	1	-10.59	0.35
1	16	54	0	0	1	129	79	95.6667	52.7778	0.875	23.7	533	13	11	72	-2.67	2.56	7.45098	9.8778	10.9195	9.40171	10.8333	11.4208	12.5161	10.3458	-65.73	1	-77.69	0.28
1	17	54	1	0	0	128	78	94.6667	49.1111	-4.625	24.83	530	18	14	74	-8.32	10.76	7.00246	6.47911	5.13428	4.59689	6.22255	6.90936	7.46544	6.25858	-36.33	1	-55.47	0.21
1	18	54	1	0	0	103	65	77.6667	41.7778	0.125	23.62	609	17	10	96	-2.25	5.01	9.04762	10.9562	11.0008	8.22981	10.4972	10.513	10.8696	10.1592		0		0
1	19	54	0	1	0	126	87	100	51.6667	-1.375	23.3	557	18	15	84.89	-4.26	4.85	8.34897	8.4441	8.34586	8.87446	8.04598	9.8966	8.47308	8.63272		0		0
1	20	55	1	0	0	107	67	80.3333	42.5556	-3.125	24.47	587	16	11	92	-0.14	5.26	12.0428	12.1191	11.5288	9.93417	10.5231	10.5365	11.2879	11.1389	-52.09	1	-56.45	0.05
1	21	55	0	0	0	115	75	88.3333	46.8889	0.125	25.1	561	15	12	74	-3.7	7.65	10.8571	7.97836	6.95995	7.86658	8.6758	10.1266	11.3463	9.11582		0		0
1	22	56	1	0	0	119	71	87	42	-0.125	23.1	572	20	16	52	-7.88	7.29	7.72239	10.0752	10.347	9.34911	9.40439	11.873	10.981	9.96459	-77.99	1	-86.08	0.08
1	23	61	1	0	0	117	69	85	41.6667	1	23.29	600	23	15	64	-3.07	8.73	10.2005	10.0666	9.40745	9.56316	7.93651	10.1504	8.59662	9.41732	-67.06	1	-58.76	0.2
1	24	63	1	0	0	117	71	86.3333	46.5556	1.5	22.66	566	14	11	84	-7.1	10.54	14.2226	13.834	12.6445	11.4534	11.4094	10.149	10.9029	12.088	-50.01	1	-48.25	0.15
1	25	63	1	0	0	119	79	92.3333	50.5556	-1.125	24.69	555	14	11	75	-2.68	5.92	9.3633	11.5025	10.4331	11.8721	11.2686	10.5535	9.81595	10.687	-45.4	1	-48.14	0.12
1	26	64	1	0	0	116	73	87.3333	46.2222	0.5	22.94	573	15	12	82	-0.84	7.21	9.01321	10.0281	8.31081	8.22827	9.15631	10.2439	10.0311	9.28738	-34.86	1	-41.86	0.42
1	27	65	1	0	0	106	59	74.6667	40.7778	0.125	23.84	541	12	9	75	-0.81	7.46	10.9158	8.81255	7.52394	8.66575	8.86162	11.2528	7.95645	9.14128	-53.56	1	-62.3	0.18
1	28	65	1	0	0	106	59	74.6667	39.7778	0.625	23.9	560	13	10	82	-7.01	8.88	6.60981	8.69191	8.5592	7.90051	7.80781	8.06202	8.21501	7.97804	-69.63	1	-62.59	0.26
1	29	65	0	1	0	119	77	91	44.6667	-0.25	23.96	612	20	16	52	-5.33	8.09	11.0029	11.5689	11.3653	7.58715	9.77199	11.4085	10.7289	10.4905	-82.33	1	-77.16	0.17
1	30	66	1	0	0	117	73	87.6667	46.4444	1.5	22.79	530	15	12	78	-13.83	14.16	11.6129	10.6294	7.47051	7.08763	7.18157	8.23353	9.99146	8.88671	-56.66	1	-52.12	0.3
1	31	67	1	0	0	120	79	92.6667	47.7778	-0.5	22.63	581	17	14	68	-9.99	13.97	10.4367	10.6273	13.3106	11.2217	10.7226	12.005	11.2412	11.3664	-71.44	1	-74.85	0.35
1	32	68	1	0	0	123	65	84.3333	43.2222	1.5	22.62	493	14	13	36	-28.46	8.26	12.0735	12.5475	12.0139	8.51875	8.58516	10.4403	10.3876	10.6524	-51.76	1	-55.58	0.17
1	33	69	0	0	1	131	81	97.6667	46.1111	1.75	23.46	603	23	19	50	-17.09	13.91	6.32603	9.28854	8.39461	8.71614	10.7164	10.9274	10.5505	9.27423	-39.29	1	-45.47	0.21
1	34	69	0	1	1	141	93	109	59.6667	0.375	24.45	568	16	13	57	-19.1	15.06	7.77538	9.56316	9.77361	8.32432	9.30365	10.5647	12.0178	9.61751	-37.69	1	-61.3	0.27
1	35	71	0	0	0	117	69	85	40.6667	1.5	23.05	569	19	16	75	-13.05	14	11.7742	10.0809	8.19304	7.0634	8.53318	10.7923	7.59703	9.14772	-72.18	1	-75.15	0.33
1	36	73	0	0	1	137	88	104.333	58.5556	1.5	23.05	553	16	11	81	-6.26	3.04	9.91803	11.6248	11.2074	11.4016	11.7188	10.5415	11.3521	11.1092	-49.48	1	-48.19	0.31
1	37	74	1	0	1	136	76	96	51	1.25	22.98	550	15	13	82	-3.04	5.04	11.6432	12.3298	8.98283	7.67802	8.4399	8.43023	8.47162	9.42508	-65.58	1	-65.87	1.11
1	38	78	1	0	1	131	81	97.6667	52.1111	-0.5	23.34	532	16	13	67	-5.38	6.81	6.60981	7.56228	7.08237	6.40749	6.94645	6.9121	6.8819	6.91463	-83.66	1	-77.18	0.23
1	39	76	0	0	0	120	79	92.6667	46.7778	2.375	23.66	595	20	15	71	-7.89	8.61	11.4829	11.9266	11.7379	8.94004	9.83333	13.8579	16.8456	12.0892	-58.26	1	-60.8	0.57
1	40	56	1	0	1	123	80	94.3333	47.8889	0.625	21.96	575	18	15	72	-9.08	12.12	8.57143	8.52187	9.40562	9.50119	10.0234	10.7874	10.241	9.57884	-73.39	1	-65.86	0.55
1	41	57	1	0	0	123	81	95	49.3333	-3.5	25.5	553	17	14	83	-0.86	1.48	9.65909	9.55224	7.98701	8.60077	9.24855	11.4525	11.8777	9.76827		0		0
1	42	59	0	0	1	137	81	99.6667	55.4444	0.125	22.97	552	14	11	73	-6.2	7.4	11.289	11.0425	10.8042	8.31815	8.67925	11.5282	11.6	10.4659	-42.69	1	-54.34	0.52
1	43	61	0	0	1	129	80	96.3333	50.2222	-0.5	23.17	521	17	14	59	-9.04	14.08	11.8519	11.0008	12.4405	11.0115	14.658	11.9677	10.67	11.9429	-21.11	1	-24.21	0.1
1	44	62	0	0	0	115	75	88.3333	45.8889	1.125	23.54	551	18	13	95	-5.7	7.47	7.81116	10.3887	9.33828	7.72014	9.08513	10.4588	8.88325	9.09793	-74.48	1	-65.86	0.38
1	45	67	0	0	1	143	87	105.667	56.4444	-1.875	25.11	633	20	14	64	-9.09	12.31	10.6047	9.49848	10.1754	11.6018	10.9524	10.0226	10.1463	10.4288	72.43	1	55.36	0.08
1	46	67	1	0	0	107	67	80.3333	40.5556	-0.75	23.57	550	16	13	81	0.04	2.48	9.56762	10.3806	9.65873	7.99756	8.35913	9.26166	8.13008	9.05077	-54.25	1	-56.96	0.09
1	47	67	1	0	0	107	67	80.3333	39.5556	-2	23.79	531	17	14	87	-0.38	2.99	9.31478	8.54987	9.10405	8.15508	8.88603	11.3816	9.00901	9.20006	-61.22	1	-62.71	0.1
1	48	72	1	0	1	138	85	102.667	56.4444	-2	24.15	559	15	12	75.91	-2.85	9.76	10.3638	10.4439	10.307	7.96335	8.17741	14.8258	11.5207	10.5146	-49.78	1	-54.46	0.61
1	49	48	0	0	0	123	65	84.3333	42.2222	-1.125	23.12	581	18	14	80	-12.32	16.32	13.5781	16.1878	15.7602	9.33482	10.9464	9.58118	10.4498	12.2626	-56.58	1	-62.97	0.44
1	50	50	1	0	0	119	67	84.3333	42.7222	-0.25	22.61	546	19	13.5	101	-3.56	4.03	10.3479	7.89086	7.74411	7.66667	8.92857	9.0708	9.59933	8.74975	-53.67	1	-57.18	0.03
1	51	50	1	0	1	137	81	99.6667	54.4444	-1.5	25.12	497	13	12	64	-15.81	14.49	8.5443	9.38023	10.4545	9.73703	10.4294	12.8244	10.0539	10.2034	-50.53	1	-50.66	0.22
1	52	52	1	0	0	127	78	94.3333	46.8889	0.75	25.36	557	20	16	69	-15.07	9.87	11.7145	10.8898	10.4265	11.8865	10.3286	11.2565	11.0403	11.0775	-47.6	1	-51.47	0.12
1	53	54	1	0	0	118	71	86.6667	44.7778	-5.125	25.06	509	16	13	79	-4.48	3.31	8.45384	11.2775	8.82103	7.6412	7.7101	9.5	8.64692	8.86437	-52.45	1	-54.25	0.25
1	54	58	1	0	0	118	67	84	44	1.75	21.9	575	15	12	85	0.2	5.19	10.5031	11.2311	11.634	9.25267	11.078	11.0633	10.5539	10.7594	-21.97	1	-35.29	0.64
1	55	75	0	0	0	123	79	93.6667	50.4444	0.375	23.34	529	15	12	67	-7.25	7.15	9.12	10.8316	10.1394	10.1552	11.8588	9.83718	9.36968	10.1874		0		0
1	56	79	1	0	0	120	71	87.3333	48.2222	1.75	22.97	517	13	10	60	-27.37	9.03	9.87092	10.7486	11.4253	9.5826	12.0721	11.4141	10.8148	10.8469	-67.53	1	-74.83	0.81
1	57	45	0	0	0	125	76	92.3333	45.5556	-0.875	23.8	613	23	16	84	-1.63	3.37	9.42184	6.12416	9.01099	10.5411	11.5797	11.034	11.6211	9.23307		0		0
1	58	48	1	0	0	119	79	92.3333	48.5556	-6.5	25.6	536	16	13	67	-7.5	9.63	7.10339	7.13771	6.29371	7.43034	7.68754	9.61404	8.18859	8.06069	65.7	1	68.3	0.14
1	59	47	0	1	0	127	65	85.6667	42.1111	-8.625	27.28	522	17	15	39	-19.08	11.97	9.826	11.7647	11.4424	9.58722	9.4208	8.23615	8.96825	9.86269	-52.94	1	-59.56	0.14

## Sheet: Interobserver Measurements
										Observer 1																					Observer 2
Group	#	1_LCCI	2_LCCI	3_LCCI	4_LCCI	5_LCCI	6_LCCI	7_LCCI	ave_LCCI	1_W	1_LCCD	1_LCCI	2_W	2_LCCD	2_LCCI	3_W	3_LCCD	3_LCCI	4_W	4_LCCD	4_LCCI	5_W	5_LCCD	5_LCCI	6_W	6_LCCD	6_LCCI	7_W	7_LCCD	7_LCCI	1_W	1_LCCD	1_LCCI	2_W	2_LCCD	2_LCCI	3_W	3_LCCD	3_LCCI	4_W	4_LCCD	4_LCCI	5_W	5_LCCD	5_LCCI	6_W	6_LCCD	6_LCCI	7_W
0	1	10.226	12.3254	14.6323	12.4553	12.5371	12.32	11.9028	12.3427	934	89.0226	9.53133	1230	146	11.8699	1329	196	14.7479	1404	176	12.5356	1354	170	12.5554	1257	155	12.3309	1203	141	11.7207	934	102	10.9208	1206	154.137	12.7809	1310	190.168	14.5167	1397	173.744	12.3749	1362	170.506	12.5188	1245	153.248	12.3091	1201
0	2	11.1957	8.55856	11.3997	11.4187	14.0449	11.5559	10.2804	11.2077	925	97.8285	10.5761	1123	91	8.10329	1396	161	11.533	1452	167	11.5014	1430	201	14.0559	1331	154	11.5702	1080	109	10.0926	931	110	11.8153	1099	99.0619	9.01382	1377	155.139	11.2665	1445	164.599	11.336	1438	201.808	14.0339	1319	152.233	11.5415	1078
0	3	10.7561	10.5217	10.9091	10.2155	12.5	11.647	13.9983	11.5068	944	94.7313	10.0351	1163	117	10.0602	1220	135	11.0656	1260	130	10.3175	1254	157	12.5199	1106	129	11.6637	1153	157	13.6167	941	108	11.4772	1139	125.1	10.9833	1201	129.139	10.7526	1253	127.43	10.1135	1262	157.498	12.4801	1094	127.235	11.6303	1151
0	4	14.9639	13.7184	14.403	10.9493	11.2824	15.3374	14.7059	13.6229	974	141.498	14.5276	1398	186	13.3047	1593	231	14.5009	1724	190	11.0209	1628	184	11.3022	1474	224	15.1967	1098	167	15.2095	987	152	15.4002	1374	194.175	14.1321	1574	225.163	14.3051	1717	187.533	10.8778	1636	184.255	11.2625	1462	226.29	15.4781	1096
0	5	8.53859	6.41711	10.2548	8.98942	7.31283	7.3959	10.8793	8.54114	1223	98.3958	8.04544	1509	92	6.09675	1619	168	10.3768	1709	151	8.83558	1729	125	7.22961	1602	118	7.36579	1352	153	11.3166	1229	111	9.03173	1485	100.051	6.73747	1600	162.126	10.1329	1702	156.259	9.14327	1737	128.469	7.39604	1604	119.113	7.426	1350
0	6	15.4962	11.1564	8.35322	9.22852	9.61538	11.3999	10.3667	10.8023	1728	259.15	14.9971	1970	224	11.3706	2086	178	8.53308	2041	187	9.16218	1878	179	9.53142	1686	192	11.3879	1408	151	10.7244	1713	274	15.9953	1972	215.781	10.9422	2105	172.049	8.17337	2049	189.708	9.29486	1871	181.475	9.69935	1698	193.773	11.4119	1426
0	7	12.8253	11.0638	11.3772	12.163	12.6744	12.9805	11.3851	12.067	1069	134.308	12.5639	1417	161	11.362	1660	193	11.6265	1662	201	12.0939	1714	217	12.6604	1580	205	12.9747	1369	159	11.6143	1108	145	13.0866	1419	152.764	10.7656	1680	186.95	11.128	1670	203.297	12.2321	1707	216.591	12.6884	1592	206.741	12.9862	1387
0	8	10.5174	10.219	10.3785	10.9636	10.4867	13.3464	11.3469	11.0369	1172	132.337	11.2916	1514	159	10.502	1628	173	10.6265	1726	188	10.8922	1720	180	10.4651	1529	206	13.4729	1215	141	11.6049	1324	129	9.7432	1516	150.629	9.93597	1648	166.95	10.1305	1734	190.465	11.0351	1713	180.006	10.5082	1541	203.718	13.2199	1233
0	9	12.4398	8.95722	9.94012	10.9338	13.9847	11.1501	11.1301	11.2194	1239	153.015	12.3499	1503	139	9.24817	1660	169	10.1807	1685	183	10.8605	1560	218	13.9744	1419	160	11.2755	1158	132	11.399	1261	158	12.5297	1505	130.427	8.66627	1680	162.952	9.69952	1693	185.469	11.0071	1553	217.342	13.995	1431	157.762	11.0246	1176
0	10	15.0104	14.1947	13.1868	11.3715	11.4812	11.8097	11.9361	12.7129	959	143.218	14.9341	1106	161	14.557	1173	159	13.555	1145	129	11.2664	1135	130	11.4537	1184	140	11.8243	1054	129	12.2391	981	148	15.0866	1108	153.264	13.8325	1193	152.926	12.8186	1153	131.408	11.4767	1128	129.817	11.5086	1182	139.417	11.795	1072
0	11	12.2917	10.4369	11.1821	11.4035	14.7147	12.8492	13.4126	12.3272	953	116.009	12.1731	1243	134	10.7804	1242	143	11.5137	1247	145	11.6279	1326	195	14.7059	1260	159	12.619	1168	165	14.1267	975	121	12.4103	1245	125.663	10.0934	1262	136.934	10.8505	1255	139.404	11.1791	1319	194.204	14.7235	1258	164.537	13.0793	1186
0	12	10.9857	9.6393	8.95971	8.83041	8.33823	10.3792	9.35252	9.49787	1322	143.901	10.8851	1615	160	9.90712	1673	152	9.08548	1717	153	8.91089	1697	141	8.30878	1510	154	10.1987	1241	119	9.58904	1344	149	11.0863	1617	151.537	9.37149	1673	147.792	8.83395	1725	150.236	8.74993	1690	141.414	8.36767	1508	159.242	10.5598	1259
0	13	10.1112	9.70329	9.77714	10.5521	12.6694	10.9711	9.82987	10.5163	982	97.8414	9.96348	1254	126	10.0478	1401	132	9.42184	1438	153	10.6398	1470	186	12.6531	1356	146	10.767	1068	106	9.92509	1004	103	10.259	1236	115.674	9.35873	1401	141.955	10.1324	1446	150.477	10.4643	1463	185.592	12.6857	1354	151.312	11.1752	1066
0	14	12.5105	12.6119	11.3666	11.4693	14.194	11.0299	11.7787	12.1373	1184	147.021	12.4173	1331	174	13.0729	1532	169	11.0313	1620	187	11.5432	1551	220	14.1844	1511	164	10.8537	1275	161	12.6275	1206	152	12.6036	1329	161.487	12.151	1532	179.273	11.7019	1628	184.606	11.3954	1544	219.302	14.2035	1510	169.212	11.2061	1273
0	15	12.4199	16.7873	15.6076	11.0836	13.6848	12.2543	10.6162	13.2077	1241	149.236	12.0255	1373	228	16.606	1631	249	15.2667	1622	181	11.1591	1682	230	13.6742	1532	188	12.2715	1357	142	10.4643	1233	158	12.8143	1371	232.639	16.9686	1631	260.122	15.9486	1630	178.552	11.0081	1675	229.399	13.6955	1521	186.124	12.237	1355
0	16	9.02312	10.4592	10.7533	8.57304	8.31461	7.92142	8.81913	9.1234	1334	115.989	8.6948	1559	160	10.263	1749	183	10.4631	1768	154	8.71041	1774	149	8.3991	1584	126	7.95455	1348	117	8.67953	1326	124	9.35143	1557	165.904	10.6554	1730	191.052	11.0435	1761	149.143	8.43567	1782	146.661	8.23012	1573	124.083	7.88829	1346
0	17	12.9707	17.9815	13.6054	14.1791	13.6337	14.8837	15.2756	14.6471	1188	149.113	12.5516	1398	249	17.8112	1627	216	13.276	1603	227	14.1609	1681	231	13.7418	1511	225	14.8908	1280	193	15.0781	1180	158	13.3898	1396	253.4	18.1519	1608	224.073	13.9349	1596	227.582	14.1973	1689	228.446	13.5255	1500	223.15	14.8766	1278
0	18	10.1351	10.062	11.4008	11.3253	10.3774	8.93855	10.4996	10.3913	1325	129.743	9.79191	1442	142	9.84743	1659	184	11.091	1655	187	11.2991	1584	166	10.4798	1438	129	8.97079	1191	113	9.48783	1317	138	10.4784	1440	147.983	10.2766	1640	192.055	11.7107	1648	187.867	11.3515	1592	163.577	10.2749	1427	127.093	8.9063	1189
0	19	13.2112	13.033	10.4375	11.8619	11.2018	11.191	12.9126	11.9784	1030	127.023	12.3324	1234	158	12.8039	1292	139	10.7585	1327	157	11.8312	1342	152	11.3264	1257	141	11.2172	1040	132	12.6923	1022	144	14.09	1233	163.521	13.2621	1294	130.906	10.1164	1320	157.814	11.8925	1350	149.542	11.0772	1246	139.115	11.1649	1038
0	20	12.8055	11.1607	11.7117	13.7627	11.6874	14.2041	12.3277	12.5228	1028	122.542	11.9205	1335	146	10.9363	1432	172	12.0112	1470	202	13.7415	1440	170	11.8056	1392	200	14.3678	1297	167	12.8759	1008	138	13.6905	1334	151.877	11.3851	1434	163.652	11.4123	1463	202.624	13.7839	1448	167.523	11.5693	1396	196.005	14.0405	1314
0	21	8.80881	9.35252	12.282	10.1003	9.75089	10.4708	11.4995	10.3235	1004	91.1736	9.08103	1242	113	9.09823	1365	172	12.6007	1391	140	10.0647	1411	138	9.7803	1223	130	10.6296	1078	128	11.8738	984	84	8.53659	1241	119.22	9.60681	1367	163.537	11.9632	1384	140.99	10.1359	1400	136.101	9.72148	1239	127.765	10.312	1095
0	22	8.59813	8.62454	12.7297	9.32811	12.897	11.4208	10.4305	10.5755	1075	95.1916	8.85503	1336	112	8.38323	1458	190	13.0316	1528	142	9.29319	1549	197	12.7179	1462	168	11.4911	1199	129	10.759	1055	88	8.34123	1335	118.359	8.86584	1460	181.448	12.4279	1521	143.067	9.36304	1538	201.109	13.076	1478	167.76	11.3505	1216
0	23	12.987	12.6154	11.5942	12.2721	13.8351	16.2328	13.1407	13.2396	1006	132.743	13.1951	1291	157	12.1611	1369	155	11.3221	1421	174	12.2449	1401	191	13.6331	1297	212	16.3454	1064	144	13.5338	986	126	12.7789	1290	168.599	13.0697	1371	162.687	11.8663	1427	174.773	12.2993	1390	195.116	14.0371	1313	211.657	16.1201	1081
0	24	10.6637	10.454	9.98811	10.559	11.1302	9.33333	10.7081	10.4052	1346	145.97	10.8447	1665	168	10.0901	1692	163	9.63357	1766	186	10.5323	1749	192	10.9777	1566	147	9.38697	1149	131	11.4012	1326	139	10.4827	1664	180.01	10.8179	1689	174.687	10.3426	1772	186.944	10.5857	1738	196.095	11.2828	1582	146.805	9.27969	1166
0	25	10.4564	13.1064	14.2951	10.0804	11.0972	12.4663	12.9599	12.066	1210	132.046	10.9129	1372	174	12.6822	1535	213	13.8762	1624	162	9.97537	1601	175	10.9307	1475	185	12.5424	1187	158	13.3109	1220	122	10	1371	185.506	13.5307	1532	225.418	14.7139	1630	165.411	10.1854	1590	179.093	11.2637	1491	184.739	12.3902	1204
0	26	11.2252	10.1329	8.82947	9.10973	11.3407	12.64	10.8651	10.5919	1466	170.207	11.6103	1797	179	9.96105	1992	170	8.53414	1939	178	9.17999	1990	223	11.206	1866	237	12.701	1436	160	11.1421	1476	160	10.8401	1796	185.073	10.3047	1989	181.492	9.12479	1945	175.275	9.03947	1979	227.099	11.4754	1882	236.737	12.579	1453
0	27	12.5109	11.119	13.1704	10.2317	11.6511	12.1443	13.8486	12.0966	1151	149.842	13.0184	1410	152	10.7801	1483	189	12.7444	1561	161	10.3139	1497	173	11.5564	1432	175	12.2207	1233	175	14.193	1158	139	12.0035	1393	159.609	11.4579	1480	201.226	13.5964	1567	158.432	10.1494	1486	174.543	11.7458	1448	174.745	12.068	1250
0	28	13.8423	13.7609	12.7273	8.05369	9.96564	12.8936	11.0139	11.751	1200	172.148	14.3457	1504	202	13.4309	1660	205	12.3494	1646	134	8.14095	1741	172	9.87938	1674	218	13.0227	1381	154	11.1513	1207	161	13.3389	1486	209.39	14.0909	1657	217.152	13.1051	1652	131.128	7.96643	1730	173.898	10.0519	1690	215.721	12.7646	1379
0	29	10.1254	9.51294	9.03733	8.21343	12.0352	9.30398	9.09935	9.61822	1045	110.717	10.5949	1321	121	9.15973	1519	133	8.75576	1675	139	8.29851	1474	176	11.9403	1399	132	9.43531	1087	101	9.29163	1046	101	9.65583	1303	128.556	9.86615	1534	142.952	9.3189	1681	136.15	8.12835	1463	177.462	12.13	1415	129.793	9.17264	1085
0	30	11.0119	9.77502	9.60729	9.35154	9.67742	10.6475	10.3568	10.0611	1016	116.867	11.5027	1296	127	9.79938	1418	140	9.87306	1461	139	9.51403	1452	139	9.573	1381	149	10.7893	1159	122	10.5263	1017	107	10.5211	1278	124.613	9.75066	1433	133.864	9.34153	1467	134.252	9.18904	1441	140.956	9.78184	1385	145.504	10.5057	1157
0	31	9.10596	9.23185	8.53977	9.46527	10.418	11.7091	12.0033	10.0676	1216	115.544	9.50198	1426	132	9.25666	1526	134	8.78113	1623	154	9.4886	1502	155	10.3196	1382	162	11.7221	1218	148	12.1511	1217	106	8.70994	1408	129.635	9.20704	1541	127.878	8.2984	1629	153.243	9.44195	1510	158.8	10.5165	1370	160.236	11.696	1216
0	32	12.2936	7.47082	7.86119	8.17568	9.13598	11.9729	11.054	9.70916	1098	129.095	11.7573	1292	97	7.50774	1404	114	8.11966	1476	121	8.19783	1407	127	9.0263	1335	160	11.985	1177	132	11.215	1099	141	12.8298	1274	94.7078	7.43389	1419	107.883	7.60272	1469	120.346	8.15352	1415	130.826	9.24566	1323	158.241	11.9608	1175
0	33	11.3288	15.2174	13.8318	16.2954	14.2012	12.4188	11.178	13.4959	1182	127.931	10.8233	1387	211	15.2127	1597	225	14.0889	1567	256	16.3369	1516	214	14.1161	1392	169	12.1408	1173	133	11.3384	1183	140	11.8343	1393	212.044	15.2221	1612	218.823	13.5746	1560	254.696	16.2538	1524	217.723	14.2863	1380	175.215	12.6967	1171
0	34	13.2983	11.5992	10.0592	10.2417	7.20839	8.53081	9.02379	9.99448	1339	172.265	12.8652	1464	170	11.612	1513	156	10.3106	1568	161	10.2679	1521	108	7.10059	1484	123	8.28841	1229	109	8.869	1340	184	13.7313	1470	170.319	11.5863	1528	149.862	9.8077	1561	160.181	10.2156	1529	111.864	7.31618	1472	129.142	8.7732	1227
0	35	14.6919	11.2777	10.0612	10.2295	9.74359	11.3103	11.2261	11.22	1063	150.503	14.1583	1396	159	11.3897	1463	147	10.0478	1521	156	10.2564	1555	153	9.83923	1457	161	11.0501	1266	140	11.0585	1064	162	15.2256	1414	157.882	11.1656	1478	148.901	10.0745	1514	155.182	10.2026	1563	150.797	9.64795	1445	167.195	11.5706	1264
0	36	11.9189	13.0723	9.89336	8.56322	9.35673	7.01754	8.01925	9.69161	1191	136.031	11.4216	1502	198	13.1824	1698	166	9.77621	1736	149	8.58295	1716	161	9.38228	1534	105	6.84485	1257	99	7.87589	1192	148	12.4161	1520	197.026	12.9622	1695	169.678	10.0105	1729	148.315	8.54349	1724	160.869	9.33117	1543	110.945	7.19024	1255
0	37	9.79478	10.0072	10.3604	10.0063	11.4774	9.43894	10.0671	10.1646	1080	99.6708	9.22878	1384	140	10.1156	1564	160	10.2302	1606	162	10.0872	1644	189	11.4964	1510	144	9.53642	1330	134	10.0752	1081	112	10.3608	1402	138.781	9.89879	1561	163.757	10.4905	1599	159.401	9.92533	1652	189.294	11.4585	1519	141.897	9.34146	1349
0	38	12.7726	11.4622	9.86633	9.55741	10.2828	11.0497	11.138	10.8756	1292	159.176	12.3201	1356	157	11.5782	1581	154	9.74067	1566	151	9.6424	1562	161	10.3073	1443	161	11.1573	1228	137	11.1564	1293	171	13.2251	1374	155.896	11.3461	1578	157.674	9.99198	1559	148.338	9.47242	1556	159.618	10.2583	1452	158.88	10.9421	1247
0	39	10.6906	10.8926	10.3974	10.3938	12.159	11.6124	10.7054	10.9787	1062	107.519	10.1242	1317	145	11.0099	1520	156	10.2632	1556	163	10.4756	1289	157	12.18	1347	158	11.7298	1194	128	10.7203	1066	120	11.257	1335	143.85	10.7753	1501	158.078	10.5315	1549	160.455	10.312	1283	155.731	12.138	1356	155.873	11.4951	1213
0	40	10.0582	9.42373	8.79121	10.6755	8.80542	9.87325	8.83306	9.49434	1208	128.385	10.6279	1470	140	9.52381	1648	147	8.9199	1665	179	10.7508	1630	144	8.83436	1494	149	9.97323	1223	107	8.74898	1212	115	9.48845	1488	138.736	9.32365	1629	141.112	8.66251	1676	176.495	10.6003	1624	142.53	8.77648	1503	146.892	9.77327	1242
0	41	11.9508	11.0213	10.7467	9.9162	10.5634	10.3767	12.2598	10.9764	1127	141.638	12.5677	1356	146	10.767	1443	157	10.8801	1439	144	10.0069	1426	151	10.5891	1402	147	10.485	1082	136	12.5693	1147	130	11.3339	1374	154.927	11.2757	1424	151.133	10.6133	1450	141.388	9.82545	1420	149.635	10.5377	1411	144.886	10.2684	1101
0	42	9.18596	8.67692	8.75995	6.48253	7.1725	9.08492	9.99181	8.47923	1328	128.715	9.69239	1620	137	8.45679	1768	157	8.88009	1781	113	6.34475	1693	122	7.20614	1514	136	8.98283	1210	124	10.2479	1348	117	8.67953	1614	143.598	8.89706	1749	151.11	8.63982	1792	117.908	6.6203	1687	120.432	7.13885	1523	139.918	9.18702	1229
0	43	13.4051	12.4066	10.411	10.0569	12.1588	12.938	13.4196	12.1137	1011	142.592	14.1041	1333	162	12.153	1453	155	10.6676	1588	157	9.88665	1601	197	12.3048	1479	190	12.8465	1226	168	13.7031	1031	131	12.7061	1327	168	12.6601	1451	147.339	10.1543	1599	162.408	10.2272	1595	191.604	12.0128	1488	193.879	13.0295	1245
0	44	15.0179	13.6568	12.0189	10.6461	11.0876	16.0893	14.8534	13.3386	828	132.349	15.9842	1108	148	13.3574	1266	156	12.3223	1369	143	10.4456	1405	154	10.9609	1294	207	15.9969	1046	159	15.2008	854	120	14.0515	1102	153.797	13.9562	1264	148.083	11.7154	1380	148.49	10.8466	1399	156.888	11.2143	1303	210.847	16.1817	1065
0	45	10.9986	11.1979	11.0517	9.43497	12.4067	13.2459	15.5051	11.9773	1371	158.298	11.5461	1543	168	10.8879	1676	186	11.0979	1883	175	9.29368	1730	213	12.3121	1520	200	13.1579	1266	200	15.7978	1397	146	10.451	1525	175.496	11.508	1674	184.233	11.0055	1894	180.321	9.57626	1724	215.52	12.5012	1529	203.875	13.3339	1285
0	46	10.7861	11.8911	12.9183	12.2818	11.958	12.7809	11.7647	12.0544	1083	124.253	11.473	1403	162	11.5467	1487	193	12.9792	1539	188	12.2157	1511	179	11.8465	1419	180	12.685	1128	136	12.0567	1109	112	10.0992	1385	169.462	12.2355	1485	190.934	12.8575	1550	190.035	12.3479	1505	181.645	12.0694	1428	183.881	12.8768	1147
0	47	14.2745	11.399	13.1157	10.7143	12.4654	11.0577	16.4736	12.7857	1264	175.669	13.8979	1551	172	11.0896	1739	229	13.1685	1812	193	10.6512	1794	222	12.3746	1671	182	10.8917	1543	258	16.7207	1290	189	14.6512	1533	179.488	11.7083	1751	228.731	13.0629	1823	195.286	10.7774	1788	224.504	12.5562	1668	187.211	11.2237	1562
0	48	7.36842	7.76161	9.59658	9.67933	8.94644	9.56399	10.5012	9.05965	1129	75.6201	6.69797	1450	114	7.86207	1629	157	9.63781	1676	161	9.60621	1688	153	9.06398	1429	137	9.58712	1267	134	10.5762	1132	91	8.03887	1451	111.163	7.66115	1641	156.803	9.55534	1669	163.451	9.75246	1682	148.502	8.8289	1426	136.053	9.54086	1265
0	49	12.4304	13.1107	14.515	11.0948	13.0406	13.7097	13.933	13.1192	1083	126.53	11.6833	1235	163	13.1984	1364	202	14.8094	1353	149	11.0126	1492	197	13.2038	1371	188	13.7126	1144	160	13.986	1070	141	13.1776	1236	160.966	13.0231	1376	195.674	14.2205	1346	151.225	11.177	1486	191.358	12.8774	1368	187.508	13.7067	1142
0	50	9.72831	9.82659	9.71467	8.28912	10.9489	10.1742	11.2817	9.99478	1146	103.619	9.04179	1391	138	9.92092	1465	146	9.96587	1500	127	8.46667	1496	166	11.0963	1442	147	10.1942	1313	149	11.3481	1133	118	10.4148	1392	135.473	9.73226	1477	139.776	9.46348	1493	121.674	8.11158	1504	162.455	10.8016	1439	146.12	10.1543	1311
0	51	12.7523	13.8607	14.7749	15.6045	11.0448	12.1007	10.6227	12.9658	1095	131.521	12.0111	1486	207	13.93	1570	236	15.0318	1671	264	15.7989	1664	186	11.1779	1635	198	12.1101	1375	144	10.4727	1082	146	13.4935	1487	205.078	13.7914	1582	229.674	14.5179	1664	257.503	15.4101	1672	182.443	10.9117	1632	197.331	12.0914	1373
0	52	10.7264	14.1219	12.4611	12.0637	12.612	14.3815	12.5117	12.6969	1189	119.591	10.0581	1384	199	14.3786	1598	203	12.7034	1625	199	12.2462	1551	198	12.766	1349	192	14.2328	1081	129	11.9334	1176	134	11.3946	1403	194.528	13.8651	1610	196.722	12.2187	1618	193.07	11.8812	1559	194.222	12.4581	1337	194.27	14.5303	1079
0	53	12.9358	12.8922	10.0319	10.6691	16.127	13.1831	10.2521	12.2987	1095	133.515	12.1932	1455	185	12.7148	1575	153	9.71429	1651	179	10.8419	1612	260	16.129	1471	192	13.0523	1200	121	10.0833	1082	148	13.6784	1474	192.647	13.0697	1570	162.489	10.3496	1644	173.293	10.4962	1620	261.225	16.125	1459	194.248	13.3138	1198
0	54	10.5684	10.0694	10.1611	11.1742	12.6458	12.0026	8.85874	10.7829	1131	111.592	9.86664	1429	141	9.86704	1624	160	9.85222	1591	179	11.2508	1635	207	12.6606	1547	186	12.0233	1263	110	8.70942	1118	126	11.2701	1448	148.736	10.2718	1619	169.509	10.47	1584	176.564	11.0977	1643	207.528	12.631	1553	186.078	11.9819	1261
0	55	11.1306	11.4742	11.1622	11.8567	9.09091	10.352	10.7143	10.8258	1133	118.219	10.4342	1366	154	11.2738	1533	166	10.8284	1542	184	11.9326	1524	138	9.05512	1438	149	10.3616	1253	139	11.0934	1133	134	11.827	1385	161.694	11.6746	1528	175.658	11.4959	1547	181.66	11.7808	1532	139.821	9.1267	1444	149.343	10.3423	1268
0	56	11.7647	8.08625	9.20952	9.41265	10.0521	9.97586	9.16179	9.66613	927	101.118	10.9081	1102	86	7.80399	1313	116	8.83473	1335	124	9.28839	1349	135	10.0074	1232	123	9.98377	1019	98	9.61727	927	117	12.6214	1121	93.811	8.36851	1294	124.021	9.5843	1340	127.318	9.53691	1357	137.014	10.0968	1238	123.403	9.96796	1034
0	57	12.6876	12.8099	11.1521	11.9134	11.4359	12.7042	10.6599	11.909	725	83.97	11.5821	957	127	13.2706	1095	117	10.6849	1115	131	11.7489	1169	133	11.3772	1091	139	12.7406	978	109	11.1452	725	100	13.7931	957	118.182	12.3492	1076	125.023	11.6192	1120	134.668	12.0778	1158	133.108	11.4946	1097	138.965	12.6677	993
0	58	9.17797	11.2787	11.5451	11.4145	10.3774	10.9498	11.7381	10.9259	1245	106.532	8.55675	1514	175	11.5588	1751	204	11.6505	1838	208	11.3166	1702	176	10.3408	1642	182	11.084	1322	160	12.1029	1245	122	9.7992	1514	166.519	10.9986	1732	198.135	11.4397	1843	211.598	11.5124	1691	176.1	10.4139	1648	178.24	10.8155	1337
0	59	10.6093	10.1396	9.80392	9.68912	10.8333	10.0701	9.65058	10.1137	1387	154.303	11.1249	1636	170	10.3912	1881	188	9.99468	1924	186	9.66736	1926	208	10.7996	1558	159	10.2054	1195	120	10.0418	1387	140	10.0937	1636	161.769	9.8881	1878	180.535	9.61316	1929	186.837	9.71088	1915	208.105	10.8671	1575	156.473	9.93483	1210
1	1	9.27419	10	9.44935	10.0126	9.82818	11.251	10.4247	10.0343	984	98.5161	10.0118	1299	134	10.3156	1465	142	9.69283	1582	158	9.98736	1461	143	9.78782	1278	144	11.2676	1029	112	10.8844	984	84	8.53659	1299	125.8	9.68437	1462	134.59	9.20588	1587	158.798	10.0378	1450	143.094	9.86854	1277	143.463	11.2344	1044
1	2	12.8352	10.6557	9.6129	9.38086	10.8852	13.6882	11.7052	11.2519	1049	141.702	13.5083	1331	146	10.9692	1544	152	9.84456	1593	149	9.35342	1663	182	10.9441	1585	217	13.6909	1377	166	12.0552	1036	126	12.1622	1331	137.656	10.3423	1541	144.565	9.38125	1598	149.874	9.4083	1652	178.85	10.8263	1584	216.779	13.6856	1392
1	3	8.56031	9.35484	8.26211	8.87616	7.33676	9.30233	9.97329	8.8094	1033	95.8364	9.27749	1229	119	9.68267	1398	114	8.15451	1391	123	8.84256	1354	100	7.38552	1297	121	9.32922	1116	116	10.3943	1020	80	7.84314	1229	110.942	9.02701	1395	116.757	8.36971	1396	123.935	8.90977	1343	97.8777	7.28799	1296	120.21	9.27543	1131
1	4	6.42115	6.09177	6.50177	6.51131	5.09554	9.89011	9.73451	7.17802	1064	75.9	7.13346	1253	73	5.82602	1409	90	6.38751	1453	97	6.67584	1404	73	5.19943	1281	129	10.0703	1010	98	9.70297	1051	60	5.70885	1253	79.6598	6.35753	1423	94.146	6.61602	1458	92.2186	6.34678	1393	69.5337	4.99165	1280	124.288	9.70996	1025
1	5	8.70425	11.3043	9.77492	8.20444	9.319	7.93304	10.1161	9.33658	1016	95.8335	9.43243	1254	139	11.0845	1549	150	9.68367	1481	124	8.37272	1386	131	9.45166	1381	112	8.11007	1199	121	10.0917	1003	80	7.97607	1272	146.587	11.5242	1563	154.208	9.86617	1486	119.015	8.03616	1375	126.312	9.18633	1380	107.033	7.75602	1214
1	6	7.09617	8.20124	7.99756	7.62959	9.97582	11.9152	10.0215	8.97672	1076	83.878	7.79535	1440	115	7.98611	1632	129	7.90441	1711	133	7.77323	1645	166	10.0912	1610	194	12.0497	1390	139	10	1063	68	6.39699	1458	122.711	8.41637	1646	133.173	8.0907	1704	128.084	7.48594	1634	161.12	9.86045	1609	189.55	11.7806	1405
1	7	8.5456	8.80282	8.83777	6.58049	9.79827	12.5	12.0152	9.58288	1204	110.175	9.15076	1409	121	8.58765	1662	149	8.9651	1696	114	6.7217	1726	171	9.9073	1493	190	12.7261	1308	157	12.0031	1209	96	7.94045	1427	128.687	9.01798	1660	144.593	8.71044	1689	109.21	6.43929	1715	166.17	9.68924	1502	184.355	12.2739	1323
1	8	12.299	12.0139	10.5194	7.66308	10.0485	11.5591	10.2782	10.6259	1231	158.389	12.8667	1429	169	11.8265	1531	163	10.6466	1573	118	7.50159	1434	146	10.1813	1485	175	11.7845	1287	132	10.2564	1236	145	11.7314	1447	176.553	12.2013	1529	158.896	10.3922	1566	123.08	7.82457	1423	141.101	9.91571	1494	169.326	11.3338	1302
1	9	10.6822	11.6444	10.7725	9.35673	10.4909	11.065	11.9755	10.8553	1101	124.724	11.3283	1278	144	11.2676	1421	155	10.9078	1546	141	9.12031	1493	155	10.3818	1443	163	11.2959	1154	136	11.7851	1106	111	10.0362	1278	153.63	12.0211	1419	150.942	10.6372	1539	148.31	9.59314	1482	157.093	10.6001	1441	156.119	10.8341	1152
1	10	9.96016	9.91501	9.20354	8.53659	8.4824	10.0911	9.40439	9.37046	991	107.938	10.8919	1419	145	10.2185	1705	159	9.32551	1729	144	8.32851	1739	146	8.39563	1533	156	10.1761	1286	125	9.72006	1019	92	9.02846	1419	136.388	9.61156	1703	154.659	9.08157	1722	151.195	8.74466	1728	148.075	8.56917	1531	153.194	10.0062	1284
1	11	10.6599	12.2047	11.1636	11.5318	12.9162	12.3692	11.0412	11.6981	1169	133.989	11.4618	1531	191	12.4755	1684	182	10.8076	1750	198	11.3143	1748	224	12.8146	1622	202	12.4538	1441	163	11.3116	1197	118	9.85798	1531	182.709	11.9339	1701	195.949	11.5196	1743	205.614	11.7494	1737	226.118	13.0177	1620	199.012	12.2847	1439
1	12	8.74317	7.24891	6.38767	5.89908	7.52841	7.73313	8.84477	7.48359	1085	103.941	9.57978	1152	88	7.63889	1353	80	5.91279	1414	80	5.65771	1414	105	7.42574	1316	103	7.82675	1118	99	8.8551	1113	88	7.90656	1152	79.0148	6.85893	1370	94.0169	6.86254	1407	86.8259	6.14044	1422	108.514	7.63108	1314	100.383	7.63951	1116
1	13	9.46442	9.656	9.98884	9.09595	8.71022	8.14371	9.20114	9.18004	1350	122.303	9.05946	1664	165	9.91587	1783	182	10.2075	1810	161	8.89503	1797	155	8.62549	1677	137	8.16935	1412	130	9.2068	1378	136	9.86938	1664	156.352	9.39614	1783	174.202	9.77016	1803	168.273	9.29687	1805	158.749	8.79495	1665	135.166	8.11808	1410
1	14	11.203	8.00745	8.86905	4.88656	4.41347	6.60995	9.32504	7.61636	1317	142.335	10.8075	1618	134	8.28183	1671	152	9.09635	1714	81	4.72579	1728	75	4.34028	1535	97	6.31922	1136	116	10.2113	1345	156	11.5985	1618	125.121	7.73307	1671	144.404	8.64175	1707	86.5113	5.04734	1736	77.8886	4.48667	1523	105.097	6.90068	1134
1	15	9.35919	10.779	8.76777	7.61566	10.6746	10.2564	10.0174	9.63857	1173	104.318	8.89324	1111	124	11.1611	1257	114	9.06921	1400	104	7.42857	1355	143	10.5535	1216	120	9.86842	1158	121	10.4491	1201	118	9.82515	1111	115.509	10.3969	1257	106.422	8.46633	1393	109.238	7.80275	1363	147.145	10.7956	1204	128.159	10.6444	1156
1	16	7.45098	9.8778	10.9195	9.40171	10.8333	11.4208	12.5161	10.3458	1535	108.528	7.07025	1971	199	10.0964	2079	233	11.2073	2101	200	9.51928	2046	220	10.7527	1837	205	11.1595	1537	199	12.9473	1545	121	7.83172	1971	190.383	9.6592	2079	221.034	10.6318	2094	195.06	9.28414	2054	224.173	10.914	1825	213.197	11.682	1558
1	17	7.00246	6.47911	5.13428	4.59689	6.22255	6.90936	7.46544	6.25858	819	67.2793	8.21481	1180	72	6.10169	1257	70	5.56881	1409	67	4.75515	1361	84	6.17193	1353	89	6.57797	1072	82	7.64925	829	48	5.79011	1180	80.9071	6.85653	1257	59.0758	4.69975	1416	62.5403	4.43863	1369	85.8796	6.27316	1341	97.0984	7.24075	1093
1	18	9.04762	10.9562	11.0008	8.22981	10.4972	10.513	10.8696	10.1592	845	76.8053	9.08939	1011	106	10.4847	1219	138	11.3208	1283	108	8.41777	1262	132	10.4596	1196	121	10.1171	999	111	11.1111	855	77	9.00585	1011	115.534	11.4277	1200	128.171	10.6809	1290	103.177	8.04186	1270	133.793	10.5349	1194	130.254	10.909	1020
1	19	8.34897	8.4441	8.34586	8.87446	8.04598	9.8966	8.47308	8.63272	1071	99.575	9.29738	1286	104	8.08709	1340	114	8.50746	1381	125	9.05141	1474	118	8.00543	1345	135	10.0372	1120	97	8.66071	1081	80	7.40056	1268	111.598	8.8011	1321	108.114	8.18427	1388	120.113	8.69751	1482	119.842	8.08653	1359	132.584	9.75603	1141
1	20	12.0428	12.1191	11.5288	9.93417	10.5231	10.5365	11.2879	11.1389	1126	146.313	12.9941	1440	171	11.875	1606	187	11.6438	1666	168	10.084	1620	172	10.6173	1538	164	10.6632	1307	150	11.4767	1136	126	11.0915	1433	177.165	12.3632	1606	183.306	11.4138	1673	163.007	9.78431	1628	169.782	10.4289	1552	161.561	10.4098	1328
1	21	10.8571	7.97836	6.95995	7.86658	8.6758	10.1266	11.3463	9.11582	1226	143.617	11.7143	1475	114	7.72881	1533	109	7.11024	1584	127	8.01768	1528	134	8.76963	1413	145	10.2619	1191	135	11.335	1240	124	10	1468	120.786	8.22791	1533	104.392	6.80965	1591	122.213	7.71549	1536	131.819	8.58196	1427	142.576	9.99131	1189
1	22	7.72239	10.0752	10.347	9.34911	9.40439	11.873	10.981	9.96459	1024	89.0986	8.70103	1326	130	9.80392	1566	158	10.0894	1685	160	9.49555	1590	151	9.49686	1566	188	12.0051	1376	155	11.2645	1038	70	6.74374	1319	136.47	10.3465	1566	166.069	10.6047	1692	155.065	9.20268	1598	148.805	9.31192	1580	185.507	11.7409	1374
1	23	10.2005	10.0666	9.40745	9.56316	7.93651	10.1504	8.59662	9.41732	1148	127.505	11.1067	1347	142	10.5419	1647	151	9.16818	1689	164	9.70989	1696	136	8.01887	1587	163	10.271	1371	116	8.46098	1162	108	9.29432	1340	128.523	9.59129	1647	158.881	9.64672	1696	159.044	9.41644	1704	133.835	7.85415	1601	160.577	10.0298	1369
1	24	14.2226	13.834	12.6445	11.4534	11.4094	10.149	10.9029	12.088	1133	172.14	15.1933	1261	181	14.3537	1481	183	12.3565	1488	167	11.2231	1485	171	11.5152	1400	141	10.0714	1184	127	10.7264	1147	152	13.252	1254	166.961	13.3143	1481	191.529	12.9324	1495	173.855	11.6838	1480	167.294	11.3036	1414	144.605	10.2267	1182
1	25	9.3633	11.5025	10.4331	11.8721	11.2686	10.5535	9.81595	10.687	1069	110.364	10.324	1387	166	11.9683	1513	156	10.3106	1540	178	11.5584	1477	168	11.3744	1346	141	10.4755	1151	111	9.64379	1083	91	8.40259	1408	155.398	11.0368	1534	161.921	10.5555	1547	187.662	12.1859	1472	164.315	11.1627	1350	143.526	10.6315	1149
1	26	9.01321	10.0281	8.31081	8.22827	9.15631	10.2439	10.0311	9.28738	1288	110.503	8.57941	1422	149	10.4782	1469	120	8.16882	1514	120	7.92602	1524	141	9.25197	1426	145	10.1683	1296	128	9.87654	1302	123	9.447	1443	138.209	9.5779	1490	125.947	8.4528	1507	129.152	8.53051	1519	137.631	9.06065	1430	147.569	10.3195	1294
1	27	10.9158	8.81255	7.52394	8.66575	8.86162	11.2528	7.95645	9.14128	1082	112.815	10.4265	1335	114	8.53933	1451	107	7.37422	1461	122	8.35044	1473	128	8.68975	1340	148	11.0448	1204	91	7.55814	1096	125	11.4051	1356	123.203	9.08577	1453	111.498	7.67365	1454	131.213	8.98105	1468	132.612	9.0335	1328	152.2	11.4609	1202
1	28	6.60981	8.69191	8.5592	7.90051	7.80781	8.06202	8.21501	7.97804	939	56.1458	5.97932	1158	97	8.37651	1391	123	8.84256	1374	110	8.00582	1338	102	7.62332	1297	102	7.8643	978	80	8.17996	953	69	7.24029	1151	103.674	9.00731	1393	115.282	8.27584	1367	107.106	7.7952	1333	106.537	7.9923	1285	106.138	8.25973	994
1	29	11.0029	11.5689	11.3653	7.58715	9.77199	11.4085	10.7289	10.4905	1028	107.832	10.4895	1258	142	11.2878	1388	162	11.6715	1470	113	7.68707	1541	148	9.60415	1427	160	11.2123	1213	130	10.7172	1042	120	11.5163	1251	148.245	11.8501	1390	153.721	11.0591	1463	110.062	7.48722	1536	152.676	9.93982	1415	164.205	11.6046	1229
1	30	11.6129	10.6294	7.47051	7.08763	7.18157	8.23353	9.99146	8.88671	1241	138.917	11.1939	1426	148	10.3787	1515	117	7.72277	1559	112	7.18409	1482	104	7.01754	1343	111	8.26508	1163	119	10.2322	1255	151	12.0319	1419	154.388	10.8801	1517	109.501	7.21825	1552	108.992	6.99117	1477	108.495	7.3456	1331	109.168	8.20199	1179
1	31	10.4367	10.6273	13.3106	11.2217	10.7226	12.005	11.2412	11.3664	1356	136.127	10.0389	1362	140	10.279	1747	237	13.5661	1816	205	11.2885	1722	182	10.5691	1598	192	12.015	1273	146	11.469	1366	148	10.8346	1344	147.512	10.9756	1749	228.333	13.055	1809	202.571	11.1548	1717	186.743	10.8761	1586	190.241	11.995	1289
1	32	12.0735	12.5475	12.0139	8.51875	8.58516	10.4403	10.3876	10.6524	1148	133.46	11.6254	1322	161	12.1785	1450	176	12.1379	1580	136	8.60759	1462	123	8.41313	1415	148	10.4594	1282	136	10.6084	1158	145	12.5216	1324	171.015	12.9165	1431	170.144	11.8898	1573	133.193	8.42991	1457	127.592	8.7572	1416	147.566	10.4213	1298
1	33	6.32603	9.28854	8.39461	8.71614	10.7164	10.9274	10.5505	9.27423	1238	72.3137	5.84117	1525	137	8.98361	1642	140	8.52619	1690	145	8.57988	1667	176	10.5579	1385	153	11.0469	1082	121	11.183	1248	85	6.8109	1527	146.492	9.59347	1623	134.109	8.26303	1683	149.605	8.85239	1662	180.742	10.875	1399	151.202	10.8078	1098
1	34	7.77538	9.56316	9.77361	8.32432	9.30365	10.5647	12.0178	9.61751	1394	102.597	7.35987	1701	169	9.93533	1821	175	9.6101	1842	151	8.19761	1758	161	9.15813	1641	175	10.6642	1340	161	12.0149	1404	115	8.19088	1703	156.523	9.191	1814	180.259	9.93711	1852	155.668	8.45104	1753	165.644	9.44917	1655	173.197	10.4651	1356
1	35	11.7742	10.0809	8.19304	7.0634	8.53318	10.7923	7.59703	9.14772	1245	141.397	11.3572	1614	169	10.4709	1792	144	8.03571	1790	124	6.92737	1799	151	8.39355	1597	170	10.645	1203	91	7.56442	1255	153	12.1912	1616	156.605	9.69091	1785	149.054	8.35037	1800	128.87	7.19943	1807	156.718	8.67282	1611	176.236	10.9396	1219
1	36	9.91803	11.6248	11.2074	11.4016	11.7188	10.5415	11.3521	11.1092	1225	116.028	9.47169	1521	183	12.0316	1741	192	11.0281	1790	202	11.2849	1798	208	11.5684	1730	180	10.4046	1375	156	11.3455	1235	128	10.3644	1523	170.852	11.2181	1734	197.444	11.3866	1800	206.176	11.5182	1806	214.356	11.8691	1744	186.23	10.6783	1391
1	37	11.6432	12.3298	8.98283	7.67802	8.4399	8.43023	8.47162	9.42508	1070	119.377	11.1568	1329	159	11.9639	1524	134	8.79265	1607	121	7.52956	1557	133	8.54207	1370	113	8.24818	1155	96	8.31169	1080	131	12.1296	1331	168.98	12.6957	1517	139.154	9.173	1617	125.772	7.82648	1565	130.485	8.33773	1384	119.194	8.61229	1153
1	38	6.60981	7.56228	7.08237	6.40749	6.94645	6.9121	6.8819	6.91463	931	55.6675	5.97932	1131	81	7.1618	1291	90	6.97134	1381	86	6.22737	1375	97	7.05455	1338	89	6.65172	1187	80	6.73968	953	69	7.24029	1133	90.218	7.96275	1302	93.6581	7.1934	1391	90.9748	6.5876	1383	94.5746	6.83836	1339	96.0394	7.17247	1185
1	39	11.4829	11.9266	11.7379	8.94004	9.83333	13.8579	16.8456	12.0892	1308	145.006	11.0861	1533	178	11.6112	1747	204	11.6772	1860	164	8.8172	1793	178	9.9275	1710	233	13.6257	1500	247	16.4667	1330	158	11.8797	1515	185.466	12.242	1746	206.004	11.7986	1870	168.57	9.06288	1801	175.402	9.73917	1698	239.249	14.0901	1498
1	40	8.57143	8.52187	9.40562	9.50119	10.0234	10.7874	10.241	9.57884	1078	86.8	8.05195	1318	109	8.27011	1523	142	9.3237	1676	162	9.66587	1699	172	10.1236	1620	171	10.5556	1338	148	11.0613	1100	100	9.09091	1315	115.373	8.77363	1522	144.4	9.48753	1686	156.48	9.3365	1707	169.391	9.92329	1608	177.188	11.0191	1336
1	41	9.65909	9.55224	7.98701	8.60077	9.24855	11.4525	11.8777	9.76827	1225	112.871	9.21393	1332	131	9.83483	1532	126	8.22454	1565	136	8.6901	1550	145	9.35484	1439	161	11.1883	1155	149	12.9004	1247	126	10.1043	1329	123.194	9.26964	1531	118.645	7.74948	1575	133.204	8.51144	1558	142.437	9.14227	1427	167.197	11.7167	1153
1	42	11.289	11.0425	10.8042	8.31815	8.67925	11.5282	11.6	10.4659	1242	147.769	11.8977	1450	164	11.3103	1621	179	11.0426	1654	139	8.40387	1583	139	8.7808	1499	173	11.541	1260	158	12.5397	1264	135	10.6804	1447	155.91	10.7747	1620	171.166	10.5658	1664	136.165	8.23244	1591	136.471	8.57769	1487	171.232	11.5153	1258
1	43	11.8519	11.0008	12.4405	11.0115	14.658	11.9677	10.67	11.9429	1073	134.792	12.5622	1301	147	11.299	1463	186	12.7136	1569	174	11.0899	1528	224	14.6597	1369	164	11.9795	1219	135	11.0747	1095	122	11.1416	1298	138.919	10.7025	1462	177.888	12.1674	1579	171.542	10.9332	1536	225.12	14.6563	1369	163.675	11.9558	1217
1	44	7.81116	10.3887	9.33828	7.72014	9.08513	10.4588	8.88325	9.09793	1158	97.4912	8.41893	1407	150	10.661	1627	154	9.46527	1665	130	7.80781	1567	142	9.0619	1474	156	10.5834	1192	108	9.0604	1180	85	7.20339	1404	142.034	10.1164	1608	148.118	9.21129	1675	127.081	7.63248	1560	142.09	9.10837	1489	153.877	10.3342	1190
1	45	10.6047	9.49848	10.1754	11.6018	10.9524	10.0226	10.1463	10.4288	1068	120.695	11.301	1308	128	9.78593	1435	148	10.3136	1524	178	11.6798	1476	160	10.8401	1319	134	10.1592	1020	107	10.4902	1090	108	9.90826	1305	120.204	9.21103	1416	142.128	10.0373	1517	175.624	11.5239	1469	162.54	11.0647	1334	131.879	9.886	1033
1	46	9.56762	10.3806	9.65873	7.99756	8.35913	9.26166	8.13008	9.05077	1080	110.617	10.2423	1437	153	10.6472	1563	149	9.53295	1645	126	7.65957	1621	134	8.2665	1536	144	9.375	1225	109	8.89796	1102	98	8.89292	1453	146.957	10.1141	1564	153.03	9.7845	1638	137.12	8.33554	1614	136.411	8.45176	1551	141.89	9.14832	1238
1	47	9.31478	8.54987	9.10405	8.15508	8.88603	11.3816	9.00901	9.20006	927	93.5737	10.0943	1185	105	8.86076	1394	125	8.967	1485	117	7.87879	1559	137	8.78768	1512	173	11.4418	1216	115	9.45724	949	81	8.5353	1201	98.9503	8.23899	1395	128.913	9.24109	1478	125.206	8.43137	1552	139.437	8.98437	1527	172.877	11.3214	1229
1	48	10.3638	10.4439	10.307	7.96335	8.17741	14.8258	11.5207	10.5146	900	100.649	11.1832	1156	123	10.6401	1378	140	10.1597	1408	108	7.67045	1449	117	8.07453	1341	200	14.9142	1080	131	12.1296	922	88	9.54447	1157	118.565	10.2476	1379	144.166	10.4544	1401	116.248	8.25625	1442	119.402	8.28028	1356	199.838	14.7374	1093
1	49	13.5781	16.1878	15.7602	9.33482	10.9464	9.58118	10.4498	12.2626	1164	165.937	14.2558	1434	234	16.318	1628	254	15.602	1778	169	9.50506	1760	193	10.9659	1735	167	9.62536	1440	145	10.0694	1186	153	12.9005	1435	230.427	16.0576	1629	259.311	15.9184	1771	162.946	9.16459	1753	191.549	10.9269	1750	166.898	9.537	1453
1	50	10.3479	7.89086	7.74411	7.66667	8.92857	9.0708	9.59933	8.74975	1114	109.933	9.86834	1363	110	8.07043	1478	114	7.71313	1489	117	7.85762	1518	136	8.95916	1348	123	9.12463	1193	110	9.22045	1136	123	10.8275	1364	105.182	7.71128	1496	116.315	7.77509	1482	111.313	7.47571	1511	134.449	8.89799	1363	122.901	9.01696	1206
1	51	8.5443	9.38023	10.4545	9.73703	10.4294	12.8244	10.0539	10.2034	953	75.7682	7.9505	1201	108	8.99251	1313	137	10.4341	1396	139	9.95702	1301	137	10.5304	1302	168	12.9032	1109	111	10.009	963	88	9.13811	1202	117.411	9.76796	1331	139.422	10.475	1401	132.858	9.51704	1309	135.201	10.3285	1305	166.33	12.7456	1122
1	52	11.7145	10.8898	10.4265	11.8865	10.3286	11.2565	11.0403	11.0775	1294	146.383	11.3125	1513	160	10.575	1681	175	10.4105	1680	203	12.0833	1701	177	10.4056	1520	172	11.3158	1408	155	11.0085	1304	158	12.1166	1495	167.508	11.2045	1699	177.42	10.4426	1685	196.385	11.6896	1709	175.2	10.2516	1523	170.535	11.1973	1421
1	53	8.45384	11.2775	8.82103	7.6412	7.7101	9.5	8.64692	8.86437	904	70.7535	7.82671	1142	124	10.8581	1172	103	8.7884	1211	94	7.76218	1294	101	7.80526	1407	133	9.45274	1244	117	9.40514	914	83	9.08096	1124	131.473	11.6969	1170	103.588	8.85367	1216	91.0698	7.52021	1302	99.1466	7.61495	1395	133.184	9.54726	1257
1	54	10.5031	11.2311	11.634	9.25267	11.078	11.0633	10.5539	10.7594	1138	114.148	10.0306	1396	152	10.8883	1523	177	11.6218	1693	152	8.97815	1676	187	11.1575	1634	180	11.0159	1331	145	10.8941	1148	126	10.9756	1378	159.489	11.574	1521	177.138	11.6462	1698	161.295	9.52719	1684	185.215	10.9985	1622	180.216	11.1107	1344
1	55	9.12	10.8316	10.1394	10.1552	11.8588	9.83718	9.36968	10.1874	1255	118.789	9.4653	1438	157	10.9179	1571	159	10.1209	1553	153	9.8519	1498	175	11.6822	1481	146	9.8582	1184	117	9.88176	1265	111	8.7747	1436	154.302	10.7452	1569	159.377	10.1579	1558	162.422	10.4586	1489	179.205	12.0353	1469	144.199	9.81615	1182
1	56	9.87092	10.7486	11.4253	9.5826	12.0721	11.4141	10.8148	10.8469	1322	134.941	10.2073	1552	170	10.9536	1761	205	11.6411	1708	159	9.30913	1671	198	11.8492	1584	181	11.4268	1360	155	11.3971	1332	127	9.53453	1568	165.322	10.5435	1759	197.176	11.2096	1713	168.342	9.85606	1662	204.342	12.295	1572	179.23	11.4014	1358
1	57	9.42184	6.12416	9.01099	10.5411	11.5797	11.034	11.6211	9.23307	939	92.8379	9.88689	1181	69	5.84251	1375	126	9.16364	1430	152	10.6294	1405	163	11.6014	1303	144	11.0514	1034	118	11.412	949	85	8.9568	1197	76.6776	6.40582	1356	120.119	8.85834	1435	149.476	10.4529	1396	161.349	11.558	1291	142.223	11.0165	1032
1	58	7.10339	7.13771	6.29371	7.43034	7.68754	9.61404	8.18859	8.06069	1272	94.389	7.42052	1376	95	6.90407	1583	102	6.44346	1622	122	7.52158	1619	125	7.72082	1432	138	9.63687	1219	98	8.03938	1282	87	6.78627	1376	101.43	7.37134	1564	96.0914	6.14395	1615	119.04	7.3391	1610	123.234	7.65426	1420	136.195	9.5912	1217
1	59	9.826	11.7647	11.4424	9.58722	9.4208	8.23615	8.96825	9.86269	982	100.92	10.277	1299	148	11.3934	1452	168	11.5702	1509	146	9.67528	1439	136	9.45101	1379	114	8.26686	1270	112	8.8189	992	93	9.375	1281	155.463	12.136	1433	162.139	11.3146	1502	143.342	9.49915	1447	135.882	9.39058	1367	112.168	8.20544	1268
[truncated: 2 more columns]
